# Supplementary material for: A Potential Role for Substance P in West Nile Virus Neuropathogenesis
Source: Viruses. 2022 Sep 4;14(9):1961. doi: 10.3390/v14091961 (PMC9503494; doi:10.3390/v14091961)
Supplement: Supplementary file 1 [file viruses-14-01961-s001.zip]

Archive with 2 entries (1 files):
- viruses-1905645-supplementary/
- viruses-1905645-supplementary/viruses-1905645-supplementary.pdf
